# Supplementary material for: Assessment of the diagnostic performance of the SD Bioline Malaria antigen test for the diagnosis of malaria in the Tombel health district, Southwest region of Cameroon
Source: PLoS One. 2025 Mar 13;20(3):e0298992. doi: 10.1371/journal.pone.0298992 (PMC11906078; doi:10.1371/journal.pone.0298992)
Supplement: S2 Data — (XLSX) [file pone.0298992.s002.xlsx]

## Sheet: Sheet1
Code	Sex	Age	Occupation	Marital Status	Residence	Highest Level	Religion	Presence of symtoms	RDT	MP(Trophozoites/mm3)
RA1	F	64	Farmer	Married	WD1	Secondary	Christian	YES	Neg	0
RA2	F	17	Student	Single	WD5	Secondary	Christian	YES	Neg	0
RA3	F	29	Farmer	Married	KUPE	Primary	Christian	YES	Neg	0
RA4	F	69	House Wife	Married	WD4	Secondary	Christian	YES	Pos	240
RA5	F	58	Farmer	Married	WD3	Primary	Christian	YES	Pos	280
RA6	F	0.5	None	Single	WD3	None	Christian	YES	Neg	800
RA7	M	82	Farmer	Married	WD4	Primary	Christian	YES	Neg	0
RA8	M	1	None	Single	WD4	None	Christian	YES	Neg	0
RA9	M	37	Doctor	Married	WD10	Tertiary	Christian	NO	Neg	0
RA10	F	27	Hair Dresser	Single	WD5	None	Christian	NO	Neg	0
RA11	F	22	Student	Single	WD9	High school	Christian	NO	Pos	800
RA12	M	42	Farmer	Married	KUPE	Primary	Christian	NO	Neg	400
RA13	F	27	Hair Dresser	Single	KUPE	Secondary	Christian	NO	Neg	0
RA14	F	31	Hair Dresser	Married	WD11	Secondary	Christian	NO	Neg	0
RA15	M	6	Pupil	Single	WD11	Primary	Christian	NO	Pos	120
RA16	M	9	Pupil	Single	WD10	Primary	Christian	NO	Pos	240
RA17	F	24	Student	Single	WD11	Tertiary	Christian	YES	Neg	0
RA18	M	46	Farmer	Married	Mile2	High school	Christian	NO	Pos	120
RA19	F	0.5	None	Single	WD10	None	Christian	NO	Neg	0
RA20	F	29	Farmer	Married	Mile20	Primary	Christian	NO	Neg	0
RA21	F	25	Hair Dresser	Married	WD2	Primary	Christian	NO	Pos	800
RA22	M	71	Farmer	Married	Mile20	Primary	Christian	NO	Neg	120
RA23	F	46	Farmer	Married	WD10	Primary	Christian	NO	Pos	120
RA24	F	26	Farmer	Single	Mile19	Primary	Christian	NO	Neg	0
RA25	M	40	Farmer	Married	Mile2	Primary	Christian	YES	Pos	120
RA26	F	31	Simstress	Married	Mile2	Primary	Christian	YES	Neg	0
RA27	F	28	Simstress	Married	CDC Road	Secondary	Christian	NO	Neg	200
RA28	F	65	Nurse	Widow	WD5	High school	Christian	NO	Neg	0
RA29	F	20	Student	Single	WD4	High school	Christian	YES	Pos	640
RA30	F	18	Student	Single	WD6	Secondary	Christian	YES	Pos	200
RA31	F	19	Student	Single	WD10	Secondary	Christian	NO	Neg	0
RA32	F	12	Student	Single	WD10	Secondary	Christian	YES	Neg	80
RA33	M	19	Welder	Single	WD10	Primary	Christian	YES	Pos	400
RA34	F	20	Student	Single	WD9	Secondary	Christian	YES	Pos	200
RA35	M	35	Lab Tech	Married	KUPE	Tertiary	Christian	NO	Pos	200
RA36	F	21	Student	Single	WD10	High school	Christian	YES	Neg	0
RA37	M	34	Lab Tech	Married	WD10	Tertiary	Christian	YES	Neg	0
RA38	F	16	Student	Single	WD9	Secondary	Christian	NO	Neg	0
RA39	F	18	Student	Single	WD1	Secondary	Christian	YES	Neg	0
RA40	M	60	Farmer	Married	WD3	None	Christian	NO	Neg	0
RA41	M	83	Farmer	Married	WD2	Primary	Christian	NO	Neg	0
RA42	F	26	Business	Single	WD10	Secondary	Christian	NO	Neg	0
RA43	F	63	Teacher	Married	WD10	High school	Christian	NO	Pos	640
RA44	M	32	Business	Married	Mile19	Primary	Christian	NO	Pos	560
RA45	F	32	Simstress	Married	WD11	Secondary	Christian	NO	Neg	0
RA46	M	80	None	Married	KUPE	Primary	Christian	NO	Neg	240
RA47	F	21	Hair Dresser	Single	Mile20	Secondary	Christian	NO	Neg	180
RA48	M	70	Farmer	Married	CDC Road	Primary	Christian	NO	Neg	0
RA49	F	30	Business	Married	CDC Road	Primary	Christian	NO	Neg	0
RA50	F	32	Simstress	Married	WD4	Secondary	Christian	NO	Neg	460
RA51	M	20	Student	Single	Mile19	Secondary	Christian	NO	Neg	240
RA52	M	1	None	Single	WD5	None	Christian	NO	Neg	0
RA53	M	2	None	Single	WD8	None	Christian	YES	Neg	0
RA54	M	31	Tile Specialist	Single	WD10	Primary	Christian	NO	Neg	620
RA55	M	34	Biker	Single	WD10	Primary	Christian	NO	Neg	960
RA56	F	19	Student	Single	KUPE	Secondary	Christian	NO	Neg	720
RA57	M	28	Student	Single	CDC Road	Secondary	Christian	NO	Neg	0
RA58	F	17	Student	Single	WD10	Secondary	Christian	NO	Neg	320
RA59	F	17	Student	Single	KUPE	Secondary	Christian	NO	Neg	260
RA60	M	30	Farmer	Single	KUPE	Secondary	Christian	NO	Neg	420
RA61	M	25	Student	Single	KUPE	Tertiary	Christian	NO	Neg	0
RA62	F	6	Pupil	Single	KUPE	Primary	Christian	NO	Neg	0
RA63	M	35	Farmer	Single	KUPE	Primary	Christian	NO	Neg	180
RA64	F	50	Farmer	Single	KUPE	Secondary	Christian	NO	Neg	560
RA65	F	15	Student	Single	KUPE	Secondary	Christian	NO	Neg	1200
RA66	F	19	Student	Single	KUPE	Secondary	Christian	NO	Neg	380
RA67	F	17	Student	Single	KUPE	High school	Christian	NO	Neg	520
RA68	F	35	Simstress	Married	KUPE	Primary	Christian	NO	Neg	0
RA69	F	43	House Wife	Married	WD4	Secondary	Christian	YES	Neg	240
RA70	F	24	Student	Single	WD10	Tertiary	Christian	NO	Neg	1200
RA71	F	82	None	Widow	Mile20	Primary	Christian	YES	Neg	480
RA72	M	12	Student	Single	WD2	Secondary	Christian	YES	Pos	2000
RA73	M	19	Student	Single	KUPE	Secondary	Christian	YES	Neg	480
RA74	F	21	Student	Single	Mile20	High school	Christian	YES	Pos	360
RA75	F	15	Student	Single	NGAB	Secondary	Christian	YES	Neg	240
RA76	M	61	Farmer	Married	NGAB	Primary	Christian	NO	Neg	240
RA77	F	27	Business	Married	WD2	Secondary	Muslim	YES	Pos	800
RA78	F	29	Business	Married	WD11	Secondary	Muslim	YES	Neg	0
RA79	F	23	Business	Married	WD7	Secondary	Muslim	NO	Neg	0
RA80	F	24	Business	Single	WD4	Primary	Christian	NO	Neg	680
RA81	F	21	Business	Married	WD4	Secondary	Christian	NO	Neg	0
RA82	M	1	None	Single	WD2	None	Muslim	YES	Pos	400
RA83	M	63	Teacher	Married	WD8	Secondary	Muslim	NO	Neg	0
RA84	F	14	Student	Single	WD2	Secondary	Muslim	YES	Neg	0
RA85	F	35	Farmer	Married	NGAB	Primary	Muslim	YES	Pos	240
RA86	F	0.03	None	Single	WD4	None	Muslim	YES	Neg	0
RA87	F	0.1	None	Single	WD2	None	Christian	YES	Neg	0
RA88	F	89	None	Widow	WD5	Primary	Muslim	YES	Neg	200
RA89	M	62	Farmer	Married	WD1	Primary	Christian	YES	Neg	0
RA90	F	29	Business	Married	WD5	Secondary	Muslim	YES	Pos	400
RA91	F	20	Student	Single	WD16	Secondary	Christian	YES	Neg	0
RA92	F	22	Student	Single	NGAB	Secondary	Muslim	YES	Neg	0
RA93	F	24	Student	Single	NGAB	Secondary	Christian	YES	Neg	0
RA94	M	6	None	Single	WD5	None	Christian	YES	Pos	240
RA95	F	43	Business	Married	NGAB	Primary	Christian	YES	Pos	200
RA96	F	100	None	Widow	WD3	Primary	Christian	YES	Neg	0
RA97	M	47	Farmer	Married	KUPE	Primary	Christian	YES	Pos	240
RA98	M	0.1	None	Single	WD5	None	Muslim	YES	Neg	400
RA99	F	33	Farmer	Married	Peng	Primary	Christian	NO	Neg	200
RA100	M	78	Farmer	Married	WD10	Primary	Christian	YES	Neg	320
RA101	F	61	Farmer	Married	Peng	Primary	Christian	NO	Neg	0
RA102	F	53	Business	Married	KUPE	Primary	Muslim	YES	Neg	0
RA103	F	25	Hair Dresser	Single	WD7	Secondary	Muslim	NO	Neg	400
RA104	F	14	Student	Single	WD8	Secondary	Christian	YES	Neg	0
RA105	M	2	None	Single	WD15	None	Christian	YES	Neg	0
RA106	F	24	Business	Single	WD6	Secondary	Muslim	NO	Pos	240
RA107	F	29	Business	Single	WD7	Primary	Christian	NO	Neg	0
RA108	F	26	Business	Married	WD5	Primary	Muslim	YES	Neg	600
RA109	M	44	Bishop	Married	Mile20	Tertiary	Christian	NO	Neg	80
RA110	F	19	Student	Single	WD7	Secondary	Christian	YES	Neg	360
RA111	M	42	Business	Married	Mile19	Primary	Christian	NO	Neg	0
RA112	M	11	Student	Single	WD4	Secondary	Muslim	YES	Pos	960
RA113	F	77	House Wife	Widow	Mile20	Primary	Christian	YES	Pos	1200
RA114	F	24	Business	Single	WD5	Secondary	Christian	YES	Pos	4800
RA115	F	19	Student	Single	Peng	Secondary	Christian	YES	Neg	0
RA116	F	26	Business	Single	KUPE	Primary	Christian	NO	Pos	400
RA117	M	22	Student	Single	Peng	Secondary	Christian	NO	Neg	0
RA118	F	32	House Wife	Married	Peng	Primary	Muslim	NO	Pos	800
RA119	F	65	House Wife	Married	WD1	Primary	Christian	NO	Pos	80
RA120	F	31	Business	Married	WD11	Primary	Christian	NO	Neg	0
RA121	F	22	Student	Single	WD3	High school	Christian	NO	Neg	0
RA122	F	60	House Wife	Married	WD1	Primary	Christian	NO	Neg	0
RA123	F	23	Hair Dresser	Single	Peng	Secondary	Christian	NO	Neg	0
RA124	M	2	None	Single	Mile20	None	Christian	YES	Pos	1200
RA125	F	35	Business	Married	WD11	Secondary	Christian	NO	Neg	0
RA126	M	15	Student	Single	WD10	Secondary	Christian	YES	Neg	0
RA127	F	35	Farmer	Married	Elom	Primary	Christian	NO	Neg	640
RA128	M	5	Pupil	Single	WD10	Primary	Christian	YES	Neg	0
RA129	M	45	Farmer	Married	NGAB	Primary	Christian	YES	Neg	0
RA130	F	16	Student	Single	WD2	Secondary	Christian	NO	Neg	1200
RA131	M	45	Business	Married	KUPE	Primary	Christian	YES	Neg	0
RA132	M	0.9	None	Single	WD11	None	Christian	YES	Neg	0
RA133	F	83	None	Widow	WD5	Primary	Christian	NO	Neg	0
RA134	F	1	None	Single	WD5	None	Christian	YES	Pos	840
RA135	M	70	Farmer	Married	Peng	Primary	Christian	YES	Neg	0
RA136	F	15	Student	Single	WD5	Secondary	Christian	YES	Neg	0
RA137	F	14	Student	Single	Ebubu	Secondary	Christian	NO	Pos	240
RA138	F	82	None	Widow	WD1	None	Christian	NO	Neg	0
RA139	F	53	Business	Married	WD3	Primary	Christian	YES	Neg	0
RA140	M	43	Farmer	Married	WD10	Primary	Christian	YES	Neg	0
RA141	F	33	Business	Married	WD11	Primary	Christian	YES	Neg	0
RA142	F	21	Student	Single	WD8	High school	Christian	YES	Neg	0
RA143	M	20	Student	Single	WD4	High school	Christian	YES	Neg	0
RA144	F	24	Student	Single	Peng	Secondary	Christian	NO	Neg	0
RA145	M	9	Pupil	Single	WD9	Primary	Christian	YES	Neg	0
RA146	F	35	Business	Married	WD10	Primary	Christian	NO	Neg	0
RA147	F	35	Farmer	Married	Mile20	Primary	Christian	NO	Neg	0
RA148	M	71	Farmer	Married	Ebubu	Primary	Christian	YES	Neg	240
RA149	F	19	Student	Single	WD9	Secondary	Christian	YES	Neg	680
RA150	M	42	Farmer	Single	WD10	Primary	Christian	NO	Neg	80
RA151	F	75	Farmer	Widow	WD4	Primary	Christian	YES	Neg	0
RA152	F	50	Farmer	Married	Ebubu	Primary	Christian	YES	Neg	0
RA153	F	18	Student	Single	WD3	High school	Christian	NO	Neg	0
RA154	M	42	Farmer	Single	Ebubu	Primary	Christian	NO	Pos	480
RA155	M	29	Business	Single	Ebubu	Primary	Muslim	NO	Neg	480
RA156	F	3	None	Single	WD2	None	Christian	YES	Neg	800
RA157	F	25	Student	Single	WD1	Secondary	Christian	NO	Neg	0
RA158	F	24	Business	Single	Mile19	Secondary	Christian	NO	Neg	480
RA159	M	65	Teacher	Married	WD5	High school	Christian	YES	Neg	0
RA160	F	60	None	Married	Mile20	Primary	Christian	YES	Neg	0
RA161	M	21	Student	Single	WD8	Secondary	Christian	YES	Neg	0
RA162	F	29	House Wife	Married	WD9	Secondary	Muslim	NO	Pos	240
RA163	F	46	Farmer	Married	Ebubu	Primary	Christian	YES	Neg	0
RA164	M	33	Farmer	Single	WD5	Primary	Christian	NO	Neg	0
RA165	M	0.8	None	Single	WD2	None	Christian	YES	Neg	80
RA166	M	2	None	Single	Peng	None	Christian	YES	Pos	280
RA167	F	37	House Wife	Married	WD3	Primary	Muslim	YES	Neg	120
RA168	F	28	House Wife	Married	Wd4	Primary	Muslim	NO	Neg	0
RA169	F	65	Farmer	Married	WD5	Primary	Christian	NO	Neg	360
RA170	M	0.9	None	Single	WD2	None	Christian	NO	Neg	1200
RA171	F	32	House Wife	Married	WD8	Primary	Christian	NO	Neg	880
RA172	F	20	Student	Single	WD6	High school	Christian	NO	Neg	0
RA173	F	58	House Wife	Married	WD10	Primary	Christian	NO	Neg	600
RA174	F	24	Farmer	Married	WD10	Secondary	Muslim	NO	Pos	640
RA175	M	40	Business	Single	WD4	Secondary	Christian	YES	Neg	0
RA176	M	3	Pupil	Single	Ebubu	Primary	Christian	YES	Pos	960
RA177	F	25	Business	Single	Mile20	Primary	Christian	YES	Neg	0
RA178	M	3	Pupil	Single	Ebubu	Primary	Christian	YES	Neg	0
RA179	M	18	Student	Single	WD10	High school	Christian	YES	Pos	600
RA180	M	32	Business	Single	WD7	Tertiary	Christian	YES	Pos	480
RA181	F	1	None	Single	WD5	None	Christian	YES	Pos	1200
RA182	F	24	Student	Single	WD5	High school	Christian	YES	Pos	480
RA183	M	11	Student	Single	WD4	Secondary	Christian	YES	Pos	320
RA184	M	42	Farmer	Married	Mile19	Primary	Christian	NO	Neg	0
RA185	F	22	Student	Single	WD3	Secondary	Christian	YES	Neg	0
RA186	M	33	Reverend	Single	WD2	Tertiary	Christian	NO	Neg	80
RA187	F	19	Student	Single	WD3	High school	Christian	NO	Neg	0
RA188	F	4	None	Single	Mile20	None	Christian	YES	Neg	120
RA189	F	30	Business	Married	WD10	High school	Christian	NO	Pos	400
RA190	F	36	Farmer	Married	WD10	Primary	Christian	YES	Neg	0
RA191	F	83	None	Widow	WD6	Primary	Christian	YES	Neg	0
RA192	M	21	Student	Single	WD3	High school	Christian	YES	Neg	0
RA193	F	30	House Wife	Married	WD3	Primary	Christian	YES	Neg	0
RA194	F	16	Student	Single	WD3	High school	Christian	YES	Neg	0
RA195	F	82	None	Widow	WD4	Primary	Christian	NO	Neg	0
RA196	F	30	Business	Married	WD3	Secondary	Christian	NO	Neg	0
RA197	F	28	Student	Married	WD6	High school	Christian	NO	Neg	80
RA198	F	22	Student	Single	WD12	High school	Christian	NO	Neg	80
RA199	F	27	Student	Single	WD3	High school	Christian	NO	Neg	80
RA200	F	38	Business	Single	WD10	Primary	Christian	YES	Pos	1200
RA201	F	78	House Wife	Widow	Peng	Primary	Muslim	NO	Neg	880
RA202	F	31	Hair Dresser	Married	WD8	High school	Christian	NO	Neg	0
RA203	M	55	Driver	Married	WD9	Primary	Christian	YES	Neg	0
RA204	M	28	Student	Single	CDC Road	Tertiary	Christian	NO	Neg	0
RA205	M	13	Student	Single	WD10	Secondary	Christian	YES	Neg	80
RA206	M	22	Student	Single	WD8	High school	Christian	YES	Neg	120
RA207	M	11	Pupil	Single	WD11	Primary	Muslim	YES	Neg	80
RA208	F	35	Business	Married	WD6	Primary	Christian	YES	Neg	320
RA209	M	80	None	Widower	WD7	Primary	Christian	NO	Neg	80
RA210	F	57	Farmer	Married	Elom	Primary	Christian	YES	Neg	120
RA211	F	19	Student	Single	Mile 20	High school	Christian	YES	Neg	160
RA212	F	64	Farmer	Married	NGAB	Primary	Christian	YES	Neg	80
RA213	F	56	Business	Married	WD4	Primary	Christian	NO	Neg	240
RA214	M	32	Farmer	Single	CDC Road	Primary	Muslim	YES	Neg	0
RA215	F	8	Pupil	Single	WD11	Primary	Christian	YES	Pos	120
RA216	F	6	Pupil	Single	WD8	Primary	Christian	YES	Pos	480
RA217	M	38	Farmer	Married	WD11	Primary	Christian	YES	Neg	80
RA218	F	6	Pupil	Single	WD7	Primary	Christian	YES	Pos	420
RA219	F	36	Business	Married	WD11	Primary	Christian	YES	Neg	0
RA220	F	22	Student	Single	CDC Road	Tertiary	Christian	YES	Pos	320
RA221	F	34	House Wife	Married	WD10	Primary	Muslim	YES	Neg	0
RA222	F	60	House Wife	Married	WD1	Primary	Christian	YES	Neg	80
RA223	M	53	Farmer	Married	CDC Road	Primary	Christian	YES	Neg	0
RA224	F	9	Pupil	Single	WD4	Primary	Christian	YES	Neg	120
RA225	M	35	Business	Married	WD9	Secondary	Muslim	YES	Neg	0
RA226	F	18	Student	Single	WD4	High school	Christian	YES	Pos	480
RA227	F	17	Student	Single	WD11	High school	Christian	YES	Neg	0
RA228	M	6	Pupil	Single	NGAB	Primary	Christian	YES	Pos	1000
RA229	M	12	Student	Single	WD10	Secondary	Muslim	YES	Neg	0
RA230	F	22	Student	Single	CDC Road	Tertiary	Christian	YES	Neg	120
RA231	F	4	Pupil	Single	WD5	Primary	Christian	YES	Neg	0
RA232	M	58	Farmer	Married	WD8	Primary	Christian	YES	Neg	0
RA233	M	0.9	None	Single	WD11	None	Christian	YES	Neg	320
RA234	F	59	Business	Married	WD8	Primary	Christian	YES	Neg	0
RA235	F	28	Hair Dresser	Single	WD10	Secondary	Christian	YES	Neg	80
RA236	F	23	Business	Single	WD10	High school	Christian	YES	Neg	0
RA237	F	8	Pupil	Single	CDC Road	Primary	Christian	YES	Neg	360
RA238	M	60	Business	Married	WD2	Tertiary	Christian	YES	Neg	0
RA239	M	0.7	None	Single	WD9	None	Christian	YES	Neg	240
RA240	M	15	Student	Single	WD10	Secondary	Christian	YES	Pos	720
RA241	F	22	Business	Single	WD11	High school	Christian	YES	Neg	0
RA242	M	1	None	Single	WD3	None	Christian	YES	Pos	920
RA243	F	27	None	Single	WD9	Tertiary	Christian	YES	Neg	0
RA244	F	40	Simstress	Married	WD9	Secondary	Christian	YES	Neg	0
RA245	F	5	None	Single	WD4	None	Christian	YES	Pos	820
RA246	F	24	Student	Single	Elom	Secondary	Christian	YES	Pos	860
RA247	M	3	None	Single	Peng	None	Christian	YES	Pos	420
RA248	F	22	Student	Single	Elom	High school	Christian	YES	Neg	280
RA249	M	47	Farmer	Married	NGAB	Secondary	Christian	YES	Pos	600
RA250	F	51	Farmer	Married	Elom	Primary	Christian	YES	Pos	720
