# Supplementary material for: Assessment of the diagnostic performance of the SD Bioline Malaria antigen test for the diagnosis of malaria in the Tombel health district, Southwest region of Cameroon
Source: PLoS One. 2025 Mar 13;20(3):e0298992. doi: 10.1371/journal.pone.0298992 (PMC11906078; doi:10.1371/journal.pone.0298992)
Supplement: S3 Data — (XLSX) [file pone.0298992.s003.xlsx]

## Sheet: Sheet1
Code	Sex	Age	Occupation	Marital Status	Highest Level	Religion	Presence of symtoms	RDT	MP(Trophozoites/mm3)	Parasite densities
RA1	2	64	1	1	1	1	1	1	1	0
RA2	2	17	2	2	1	1	1	1	1	0								Prevalence of Malaria
RA3	2	29	1	1	2	1	1	1	1	0
RA4	2	69	3	1	1	1	1	2	2	2
RA5	2	58	1	1	2	1	1	2	2	2
RA6	2	0.5	4	2	3	1	1	1	2	2						Microscopy
RA7	1	82	1	1	2	1	1	1	1	0						positive	117
RA8	1	1	4	2	3	1	1	1	1	0						negative	133
RA9	1	37	15	1	5	1	2	1	1	0
RA10	2	27	5	2	3	1	2	1	1	0
RA11	2	22	2	2	4	1	2	2	2	2
RA12	1	42	1	1	2	1	2	1	2	2
RA13	2	27	5	2	1	1	2	1	1	0
RA14	2	31	5	1	1	1	2	1	1	0
RA15	1	6	13	2	2	1	2	2	2	2
RA16	1	9	13	2	2	1	2	2	2	2
RA17	2	24	2	2	5	1	1	1	1	0
RA18	1	46	1	1	4	1	2	2	2	2
RA19	2	0.5	4	2	3	1	2	1	1	0
RA20	2	29	1	1	1	1	2	1	1	0
RA21	2	25	5	1	1	1	2	2	2	2
RA22	1	71	1	1	1	1	2	1	2	2
RA23	2	46	1	1	1	1	2	2	2	2
RA24	2	26	1	2	1	1	2	1	1	0
RA25	1	40	1	1	1	1	1	2	2	2
RA26	2	31	6	1	1	1	1	1	1	0						RDT
RA27	2	28	6	1	2	1	2	1	2	2						Pposive	60
RA28	2	65	7	3	4	1	2	1	1	0						Negative	190
RA29	2	20	2	2	4	1	1	2	2	2
RA30	2	18	2	2	1	1	1	2	2	2
RA31	2	19	2	2	1	1	2	1	1	0
RA32	2	12	2	2	1	1	1	1	2	1
RA33	1	19	8	2	2	1	1	2	2	2
RA34	2	20	2	2	1	1	1	2	2	2
RA35	1	35	9	1	5	1	2	2	2	2
RA36	2	21	2	2	4	1	1	1	1	0
RA37	1	34	9	1	5	1	1	1	1	0
RA38	2	16	2	2	1	1	2	1	1	0
RA39	2	18	2	2	1	1	1	1	1	0
RA40	1	60	1	1	3	1	2	1	1	0
RA41	1	83	1	1	2	1	2	1	1	0
RA42	2	26	10	2	1	1	2	1	1	0
RA43	2	63	14	1	4	1	2	2	2	2
RA44	1	32	10	1	2	1	2	2	2	2
RA45	2	32	6	1	1	1	2	1	1	0
RA46	1	80	4	1	2	1	2	1	2	2
RA47	2	21	5	2	1	1	2	1	2	2
RA48	1	70	1	1	2	1	2	1	1	0
RA49	2	30	10	1	2	1	2	1	1	0
RA50	2	32	6	1	1	1	2	1	2	2
RA51	1	20	2	2	1	1	2	1	2	2
RA52	1	1	4	2	3	1	2	1	1	0
RA53	1	2	4	2	3	1	1	1	1	0
RA54	1	31	11	2	2	1	2	1	2	2
RA55	1	34	12	2	2	1	2	1	2	2
RA56	2	19	2	2	1	1	2	1	2	2
RA57	1	28	2	2	1	1	2	1	1	0
RA58	2	17	2	2	1	1	2	1	2	2
RA59	2	17	2	2	1	1	2	1	2	2
RA60	1	30	1	2	1	1	2	1	2	2
RA61	1	25	2	2	5	1	2	1	1	0
RA62	2	6	13	2	2	1	2	1	1	0
RA63	1	35	1	2	2	1	2	1	2	2
RA64	2	50	1	2	1	1	2	1	2	2
RA65	2	15	2	2	1	1	2	1	2	2
RA66	2	19	2	2	1	1	2	1	2	2
RA67	2	17	2	2	4	1	2	1	2	2
RA68	2	35	6	1	2	1	2	1	1	0
RA69	2	43	3	1	1	1	1	1	2	2
RA70	2	24	2	2	5	1	2	1	2	2
RA71	2	82	4	3	2	1	1	1	2	2
RA72	1	12	2	2	1	1	1	2	2	2
RA73	1	19	2	2	1	1	1	1	2	2
RA74	2	21	2	2	4	1	1	2	2	2
RA75	2	15	2	2	1	1	1	1	2	2
RA76	1	61	1	1	2	1	2	1	2	2
RA77	2	27	10	1	1	2	1	2	2	2
RA78	2	29	10	1	1	2	1	1	1	0
RA79	2	23	10	1	1	2	2	1	1	0
RA80	2	24	10	2	2	1	2	1	2	2
RA81	2	21	10	1	1	1	2	1	1	0
RA82	1	1	4	2	3	2	1	2	2	2
RA83	1	63	14	1	1	2	2	1	1	0
RA84	2	14	2	2	1	2	1	1	1	0
RA85	2	35	1	1	2	2	1	2	2	2
RA86	2	0.03	4	2	3	2	1	1	1	0
RA87	2	0.1	4	2	3	1	1	1	1	0
RA88	2	89	4	3	2	2	1	1	2	2
RA89	1	62	1	1	2	1	1	1	1	0
RA90	2	29	10	1	1	2	1	2	2	2
RA91	2	20	2	2	1	1	1	1	1	0
RA92	2	22	2	2	1	2	1	1	1	0
RA93	2	24	2	2	1	1	1	1	1	0
RA94	1	6	4	2	3	1	1	2	2	2
RA95	2	43	10	1	1	1	1	2	2	2
RA96	2	100	4	3	1	1	1	1	1	0
RA97	1	47	1	1	1	1	1	2	2	2
RA98	1	0.1	4	2	3	2	1	1	2	2
RA99	2	33	1	1	2	1	2	1	2	2
RA100	1	78	1	1	2	1	1	1	2	2
RA101	2	61	1	1	2	1	2	1	1	0
RA102	2	53	10	1	2	2	1	1	1	0
RA103	2	25	5	2	1	2	2	1	2	2
RA104	2	14	2	2	1	1	1	1	1	0
RA105	1	2	4	2	3	1	1	1	1	0
RA106	2	24	10	2	1	2	2	2	2	2
RA107	2	29	10	2	2	1	2	1	1	0
RA108	2	26	10	1	2	2	1	1	2	2
RA109	1	44	16	1	5	1	2	1	2	1
RA110	2	19	2	2	1	1	1	1	2	2
RA111	1	42	10	1	2	1	2	1	1	0
RA112	1	11	2	2	1	2	1	2	2	2
RA113	2	77	3	3	2	1	1	2	2	2
RA114	2	24	10	2	1	1	1	2	2	2
RA115	2	19	2	2	1	1	1	1	1	0
RA116	2	26	10	2	2	1	2	2	2	2
RA117	1	22	2	2	1	1	2	1	1	0
RA118	2	32	3	1	2	2	2	2	2	2
RA119	2	65	3	1	2	1	2	2	2	1
RA120	2	31	10	1	2	1	2	1	1	0
RA121	2	22	2	2	4	1	2	1	1	0
RA122	2	60	3	1	2	1	2	1	1	0
RA123	2	23	5	2	1	1	2	1	1	0
RA124	1	2	4	2	3	1	1	2	2	2
RA125	2	35	10	1	1	1	2	1	1	0
RA126	1	15	2	2	1	1	1	1	1	0
RA127	2	35	1	1	2	1	2	1	2	2
RA128	1	5	13	2	2	1	1	1	1	0
RA129	1	45	1	1	2	1	1	1	1	0
RA130	2	16	2	2	1	1	2	1	2	2
RA131	1	45	10	1	2	1	1	1	1	0
RA132	1	0.9	4	2	3	1	1	1	1	0
RA133	2	83	4	3	2	1	2	1	1	0
RA134	2	1	4	2	3	1	1	2	2	2
RA135	1	70	1	1	2	1	1	1	1	0
RA136	2	15	2	2	1	1	1	1	1	0
RA137	2	14	2	2	1	1	2	2	2	2
RA138	2	82	4	3	3	1	2	1	1	0
RA139	2	53	10	1	2	1	1	1	1	0
RA140	1	43	1	1	2	1	1	1	1	0
RA141	2	33	10	1	2	1	1	1	1	0
RA142	2	21	2	2	4	1	1	1	1	0
RA143	1	20	2	2	4	1	1	1	1	0
RA144	2	24	2	2	1	1	2	1	1	0
RA145	1	9	13	2	2	1	1	1	1	0
RA146	2	35	10	1	2	1	2	1	1	0
RA147	2	35	1	1	2	1	2	1	1	0
RA148	1	71	1	1	2	1	1	1	2	2
RA149	2	19	2	2	1	1	1	1	2	2
RA150	1	42	1	2	2	1	2	1	2	1
RA151	2	75	1	3	2	1	1	1	1	0
RA152	2	50	1	1	2	1	1	1	1	0
RA153	2	18	2	2	4	1	2	1	1	0
RA154	1	42	1	2	2	1	2	2	2	2
RA155	1	29	10	2	2	2	2	1	2	2
RA156	2	3	4	2	3	1	1	1	2	2
RA157	2	25	2	2	1	1	2	1	1	0
RA158	2	24	10	2	1	1	2	1	2	2
RA159	1	65	14	1	4	1	1	1	1	0
RA160	2	60	4	1	2	1	1	1	1	0
RA161	1	21	2	2	1	1	1	1	1	0
RA162	2	29	3	1	1	2	2	2	2	2
RA163	2	46	1	1	2	1	1	1	1	0
RA164	1	33	1	2	2	1	2	1	1	0
RA165	1	0.8	4	2	3	1	1	1	2	1
RA166	1	2	4	2	3	1	1	2	2	2
RA167	2	37	3	1	2	2	1	1	2	2
RA168	2	28	3	1	2	2	2	1	1	0
RA169	2	65	1	1	2	1	2	1	2	2
RA170	1	0.9	4	2	3	1	2	1	2	2
RA171	2	32	3	1	2	1	2	1	2	2
RA172	2	20	2	2	4	1	2	1	1	0
RA173	2	58	3	1	2	1	2	1	2	2
RA174	2	24	1	1	1	2	2	2	2	2
RA175	1	40	10	2	1	1	1	1	1	0
RA176	1	3	13	2	2	1	1	2	2	2
RA177	2	25	10	2	2	1	1	1	1	0
RA178	1	3	13	2	2	1	1	1	1	0
RA179	1	18	2	2	4	1	1	2	2	2
RA180	1	32	10	2	5	1	1	2	2	2
RA181	2	1	4	2	3	1	1	2	2	2
RA182	2	24	2	2	4	1	1	2	2	2
RA183	1	11	2	2	1	1	1	2	2	2
RA184	1	42	1	1	2	1	2	1	1	0
RA185	2	22	2	2	1	1	1	1	1	0
RA186	1	33	17	2	5	1	2	1	2	1
RA187	2	19	2	2	4	1	2	1	1	0
RA188	2	4	4	2	3	1	1	1	2	2
RA189	2	30	10	1	4	1	2	2	2	2
RA190	2	36	1	1	2	1	1	1	1	0
RA191	2	83	4	3	2	1	1	1	1	0
RA192	1	21	2	2	4	1	1	1	1	0
RA193	2	30	3	1	2	1	1	1	1	0
RA194	2	16	2	2	4	1	1	1	1	0
RA195	2	82	4	3	2	1	2	1	1	0
RA196	2	30	10	1	1	1	2	1	1	0
RA197	2	28	2	1	4	1	2	1	2	1
RA198	2	22	2	2	4	1	2	1	2	1
RA199	2	27	2	2	4	1	2	1	2	1
RA200	2	38	10	2	2	1	1	2	2	2
RA201	2	78	3	3	2	2	2	1	2	2
RA202	2	31	5	1	4	1	2	1	1	0
RA203	1	55	18	1	2	1	1	1	1	0
RA204	1	28	2	2	2	1	2	1	1	0
RA205	1	13	2	2	1	1	1	1	2	1
RA206	1	22	2	2	4	1	1	1	2	2
RA207	1	11	13	2	1	2	1	1	2	1
RA208	2	35	10	1	1	1	1	1	2	2
RA209	1	80	4	3	1	1	2	1	2	1
RA210	2	57	1	1	1	1	1	1	2	2
RA211	2	19	2	2	4	1	1	1	2	2
RA212	2	64	1	1	2	1	1	1	2	1
RA213	2	56	10	1	2	1	2	1	2	2
RA214	1	32	1	2	2	2	1	1	1	0
RA215	2	8	13	2	2	1	1	2	2	2
RA216	2	6	13	2	2	1	1	2	2	2
RA217	1	38	1	1	2	1	1	1	2	1
RA218	2	6	13	1	2	1	1	2	2	2
RA219	2	36	10	2	2	1	1	1	1	0
RA220	2	22	2	2	5	1	1	2	2	2
RA221	2	34	3	1	2	2	1	1	1	0
RA222	2	60	3	1	2	1	1	1	2	1
RA223	1	53	1	1	2	1	1	1	1	0
RA224	2	9	13	2	2	1	1	1	2	2
RA225	1	35	10	1	1	2	1	1	1	0
RA226	2	18	2	2	4	1	1	2	2	2
RA227	2	17	2	2	4	1	1	1	1	0
RA228	1	6	13	2	2	1	1	2	2	2
RA229	1	12	2	2	1	2	1	1	1	0
RA230	2	22	2	2	5	1	1	1	2	1
RA231	2	4	13	2	2	1	1	1	1	0
RA232	1	58	1	1	2	1	1	1	1	0
RA233	1	0.9	4	2	3	1	1	1	2	2
RA234	2	59	10	1	2	1	1	1	1	0
RA235	2	28	5	2	1	1	1	1	2	1
RA236	2	23	10	2	4	1	1	1	1	0
RA237	2	8	13	2	2	1	1	1	2	2
RA238	1	60	10	1	5	1	1	1	1	0
RA239	1	0.7	4	2	3	1	1	1	2	2
RA240	1	15	2	2	1	1	1	2	2	2
RA241	2	22	10	2	4	1	1	1	1	0
RA242	1	1	4	2	3	1	1	2	2	2
RA243	2	27	4	2	5	1	1	1	1	0
RA244	2	40	6	1	1	1	1	1	1	0
RA245	2	5	4	2	3	1	1	2	2	2
RA246	2	24	2	2	1	1	1	2	2	2
RA247	1	3	4	2	3	1	1	2	2	2
RA248	2	22	2	2	4	1	1	1	2	2
RA249	1	47	1	1	1	1	1	2	2	2
RA250	2	51	1	1	2	1	1	2	2	2
SEX	2 = Female; 1 = male
Occupation: 1 = farmer; 2 = student; 3 = housewife; 4 = none; 5 = hairdress; 6 = simstress; 7 = nurse; 8 = welder; 9 = laboratory technician; 10 = bussiness individual; 11 = tile specialist; 12 = Biker; 13 = pupil; 14 = teacher; 15 = medical doctor; 16 = Bishop; 18 = driver
marital status: 1 = married; 2 = single; 3 = widow
symptom: 1 = yes ; 2 = no
religion: 1 = christian; 2 = muslim
level of education: 1 = secondary school; 2 = primary school; 3 = none; 4 = high school; 5 = tertiary school
RDT: 1 = negative; 2 = positive
Microscopy: 1 = negative; 2 = positive
parasite density: 0 = negative; 1 = low density; 2 = moderate density
